# Supplementary material for: Interaction of a Homologous Series of Amphiphiles with P-glycoprotein in a Membrane Environment—Contributions of Polar and Non-Polar Interactions
Source: Pharmaceutics. 2023 Jan 3;15(1):174. doi: 10.3390/pharmaceutics15010174 (PMC9862096; doi:10.3390/pharmaceutics15010174)
Supplement: Supplementary file 1 [file pharmaceutics-15-00174-s001.zip]

Archive with 1 entries (1 files):
- pharmaceutics-2036048-supplementary.pdf
